# Supplementary material for: STOP-Bang questionnaire should be used in all adults with Down Syndrome to screen for moderate to severe obstructive sleep apnea
Source: PLoS One. 2020 May 8;15(5):e0232596. doi: 10.1371/journal.pone.0232596 (PMC7209101; doi:10.1371/journal.pone.0232596)
Supplement: S1 Data — (XLS) [file pone.0232596.s001.xls]

## Sheet: polysomnography
ID	Age, years	Gender 1-male / 2-female	BMI, kg/m2	Neck circumference, cm	REI (respiratory event index)	SAOS
1	21	1	20.3	37	46	Severe
2	24	1	24.1	40.5	19.3	Moderate
3	26	1	25.2	38	12.4	Low
4	39	2	40.8	41	58.6	Severe
5	21	2	35	37	12.7	Low
6	29	1	29.2	41	38.8	Severe
7	20	1	25.8	42	24.4	Moderate
8	21	1	20.9	37	7	Low
9	19	2	20.5	32	37.6	Severe
10	27	1	22.4	39	21.7	Moderate
11	29	2	24.4	37.5	7.3	Low
12	25	1	20.5	38	32.4	Severe
13	20	2	30.5	39	61.3	Severe
14	53	1	27.3	44.5	25.1	Moderate
15	31	1	32.6	46.5	42.2	Severe
16	22	1	37.2	43	53.6	Severe
17	21	2	29.9	34	13.9	Low
18	28	2	36.5	37	22.6	Moderate
19	19	2	27.7	34	15.6	Moderate
20	18	2	27.1	36	8.7	Low
21	18	1	19.5	39	18.5	Moderate
22	36	2	36.8	41	40.7	Severe
23	36	2	39.9	37	25.4	Moderate
24	38	1	20.3	38	11.3	Low
25	18	2	28.6	38	13.6	Low
26	24	1	21.8	36	59.4	Severe
27	21	1	31.9	40	26.2	Moderate
28	18	1	29.2	41	31	Severe
29	33	1	32	46	47.1	Severe
30	19	1	27	42	13	Low
31	23	2	25.6	40.3	17.5	Moderate
32	31	1	18.7	38	17.7	Moderate
33	29	1	32.5	47	45.4	Severe
34	23	1	24.7	38	73.3	Severe
35	35	2	35.6	36	19.7	Moderate
36	27	2	31.1	36	23.4	Moderate
37	28	1	24.8	44	13.9	Low
38	20	1	23.9	43	16.9	Moderate
39	29	2	36.8	40.5	13.4	Low
40	38	1	34.6	45	54.2	Severe
41	22	2	28	40	19.9	Moderate
42	56	2	29.2	38	16.5	Moderate
43	50	2	31.4	40	58.1	Severe
44	24	1	38.3	43	29.3	Moderate
45	36	1	26	41	41.5	Severe
46	44	2	34.3	38	48.8	Severe
47	25	2	27	40	32.8	Severe
48	49	2	30.6	40	19.4	Moderate
49	18	1	21.6	38	15.8	Moderate
50	19	1	37.6	48	26.8	Moderate
51	27	1	35.4	46	31.6	Severe
52	31	1	24.2	39	60.4	Severe
53	21	2	19.3	35.5	15.7	Moderate
54	22	1	27.1	48	22.5	Moderate
55	20	2	31.5	41	18	Moderate
56	29	1	33.8	47	97.9	Severe
57	35	1	31.2	47	22.4	Moderate
58	22	2	26	39	16.8	Moderate
59	28	2	36.9	40	66.1	Severe
60	32	2	22.1	40	19.1	Moderate

## Sheet: Participants’ characteristics
ID	Mallampati class, 1-4	Congenital cardiopathies, 1= Yes / 2 = No	Hypothyroidism, 1= Yes / 2 = No
1	4	1	1
2	3	2	1
3	3	2	2
4	4	2	1
5	2	2	1
6	3	1	1
7	3	1	2
8	2	1	1
9	4	2	2
10	3	2	2
11	3	2	1
12	3	2	2
13	4	1	1
14	3	2	1
15	4	1	2
16	4	2	1
17	2	2	2
18	4	1	1
19	3	1	1
20	3	1	1
21	3	1	2
22	4	2	1
23	4	1	1
24	2	2	1
25	2	1	2
26	4	1	2
27	4	2	2
28	3	1	1
29	4	2	1
30	2	2	2
31	3	2	1
32	4	1	2
33	4	1	2
34	4	1	1
35	3	1	2
36	3	1	1
37	3	2	1
38	4	1	2
39	2	2	1
40	4	2	1
41	3	2	1
42	3	2	1
43	4	2	1
44	3	1	2
45	4	1	1
46	4	2	1
47	4	2	1
48	3	2	1
49	4	1	1
50	3	2	1
51	3	2	1
52	3	1	2
53	2	1	1
54	3	1	2
55	3	1	1
56	4	2	1
57	3	1	2
58	3	1	1
59	4	1	1
60	3	2	1

## Sheet: BQ = Berlin Questionnaire
ID	Category 1- Do you snore? 1 = Yes / 2 = Never or almost never	Category 1 - Your snore is: 1 = Slightly louder than your breath / 2 = As loud as when you speak / 3 = Louder than when you speak / 4 = So loud that can be heard in other rooms in the house	Category 1 - How often do you snore? 1 = Almost every day / 2 = 3-4 times a week / 3 = 1-2 times a week / 4 = 1-2 times a month / 5 = Never or almost never	Category 1 - Has your snoring ever bothered other people? 1 = Yes / 2 = No	Category 1 - Has anyone noticed that they stopped breathing during sleep? 1 = Almost every day / 2 = 3-4 times a week / 3 = 1-2 times a week / 4 = 1-2 times a month / 5 = Never or almost never	Category 2 - How often do you feel tired or fatigued after a night's sleep? 1 = Almost every day / 2 = 3-4 times a week / 3 = 1-2 times a week / 4 = 1-2 times a month / 5 = Never or almost never	Category 2 - Do you feel tired, tired or unable to cope during the day? 1 = Almost every day / 2 = 3-4 times a week / 3 = 1-2 times a week / 4 = 1-2 times a month / 5 = Never or almost never	Category 2 - Have you ever dozed off or slept while driving or as a passenger? 1 = Yes / 2 = No	Category 3 - Do you have high blood pressure? 1 = Yes / 2 = No	Category 3 - BMI is over 30 kg / m2? 1 = Yes / 2 = No	Score - number of positive categories
1	1	3	1	2	5	2	2	1	2	2	2
2	1	3	2	2	2	2	2	1	2	2	2
3	1	2	2	2	5	2	2	1	2	2	2
4	1	3	1	2	2	2	2	1	2	1	3
5	1	1	2	2	3	2	2	1	2	1	3
6	1	3	1	2	3	2	2	1	2	2	2
7	1	2	2	2	3	3	3	2	2	2	1
8	1	2	2	2	3	3	3	2	2	2	1
9	1	2	2	2	5	2	2	1	2	2	2
10	1	3	2	2	3	2	2	1	2	2	2
11	1	2	2	2	5	5	3	2	2	2	1
12	1	1	2	2	5	2	2	1	2	2	2
13	1	3	1	2	2	2	2	1	2	1	3
14	1	3	3	2	4	5	2	2	2	2	1
15	1	3	1	2	3	1	2	1	2	1	3
16	1	3	2	2	3	2	2	1	2	1	3
17	1	3	1	2	2	2	2	1	2	2	2
18	1	4	1	2	1	2	2	1	2	2	3
19	1	3	2	1	3	2	2	1	2	2	2
20	1	2	2	2	5	3	3	2	2	2	1
21	1	1	3	2	5	3	5	1	2	1	0
22	1	3	3	2	5	3	1	1	2	1	3
23	1	3	1	2	2	3	3	1	2	1	2
24	2		5	2	5	2	2	1	2	2	1
25	1	2	2	2	5	3	3	2	2	2	1
26	1	3	3	2	3	1	1	1	2	2	2
27	1	3	3	2	2	2	3	1	2	1	2
28	1	3	2	2	3	3	2	1	2	2	2
29	1	4	1	1	2	2	2	1	2	1	3
30	1	1	3	2	5	3	3	1	2	2	0
31	1	3	2	1	5	2	2	1	2	2	2
32	1	3	1	1	3	3	2	1	2	2	2
33	1	4	1	2	2	2	3	1	2	1	3
34	1	3	2	2	2	2	2	1	2	2	2
35	1	3	1	1	2	1	2	1	2	1	3
36	1	3	2	1	5	2	2	1	2	2	2
37	1	2	2	2	2	2	2	1	2	2	2
38	1	3	1	2	3	1	3	1	2	2	2
39	1	1	3	2	5	3	3	1	2	1	1
40	1	4	1	1	2	1	2	1	1	1	3
41	1	1	2	2	5	1	1	1	2	1	3
42	1	3	1	2	2	5	3	1	2	2	1
43	1	3	1	1	2	1	1	1	2	1	3
44	1	3	1	2	2	1	1	1	2	1	3
45	1	3	2	1	2	3	2	1	2	2	2
46	1	4	2	1	3	3	5	1	2	1	2
47	1	3	1	1	2	1	1	1	2	1	3
48	1	3	2	1	5	2	2	1	2	1	3
49	1	3	2	2	2	2	2	1	2	2	2
50	1	4	2	1	3	3	5	1	2	1	2
51	1	3	2	2	2	1	1	1	2	1	3
52	1	3	2	2	2	3	2	1	1	2	3
53	1	2	2	2	3	5	2	1	2	2	2
54	1	3	2	2	2	2	2	1	2	2	2
55	1	2	2	2	5	5	5	1	2	1	2
56	1	3	1	1	1	1	1	1	2	1	3
57	1	3	2	2	2	1	1	1	2	1	3
58	1	3	2	2	2	1	1	1	2	1	3
59	1	4	1	1	2	1	2	1	1	1	3
60	1	3	2	2	2	1	1	1	2	1	3

## Sheet: SBQ = Stop-Bang Questionnaire
ID	1. Snoring: Snoring loudly (louder than talking or loud enough to hear through closed doors)?	2. Tired: Do you often feel tired, tired or sleepy during the day?	3. Observed: Has anyone ever seen you stop breathing during sleep?	4. Blood Pressure: Do you have high blood pressure or are you being treated for hypertension?	5. BMI: BMI over 35 kg / m²?	6. Age: Age over 50 years?	7. Cervical perimeter: Cervical perimeter greater than 40 cm?	8. Sex: Man?	Score
1	Yes	Yes	Yes	No	No	No	No	Yes	4
2	Yes	Yes	Yes	No	No	No	Yes	Yes	5
3	Yes	Yes	No	No	No	No	No	Yes	3
4	Yes	Yes	Yes	No	Yes	No	Yes	No	5
5	Yes	Yes	No	No	Yes	No	No	No	3
6	Yes	Yes	No	No	No	No	Yes	Yes	4
7	Yes	Yes	Yes	No	No	No	Yes	Yes	5
8	Yes	No	Yes	No	No	No	No	Yes	3
9	Yes	Yes	Yes	No	No	No	No	No	3
10	Yes	Yes	No	No	No	No	No	Yes	3
11	Yes	Yes	No	No	No	No	No	No	2
12	Yes	No	Yes	No	No	No	No	Yes	3
13	Yes	Yes	Yes	No	No	No	No	No	3
14	Yes	No	No	No	No	Yes	Yes	Yes	4
15	Yes	Yes	Yes	No	No	No	Yes	Yes	5
16	Yes	Yes	Yes	No	Yes	No	Yes	Yes	6
17	Yes	Yes	Yes	No	No	No	No	No	3
18	Yes	Yes	Yes	No	Yes	No	No	No	4
19	Yes	Yes	Yes	No	No	No	No	No	3
20	Yes	No	No	No	No	No	No	No	1
21	Yes	No	Yes	No	No	No	No	Yes	3
22	Yes	Yes	Yes	No	Yes	No	No	No	4
23	Yes	No	Yes	No	Yes	No	No	No	3
24	No	Yes	No	No	No	No	No	Yes	2
25	No	Yes	No	No	No	No	No	Yes	2
26	Yes	Yes	Yes	No	No	No	No	Yes	3
27	Yes	No	Yes	No	No	No	No	Yes	3
28	Yes	Yes	Yes	No	No	No	Yes	Yes	5
29	Yes	Yes	Yes	No	No	No	Yes	Yes	5
30	Yes	No	No	No	No	No	Yes	Yes	3
31	Yes	Yes	Yes	No	No	No	Yes	No	4
32	Yes	Yes	Yes	No	No	No	No	Yes	4
33	Yes	Yes	Yes	No	No	No	Yes	Yes	5
34	Yes	Yes	Yes	No	No	No	No	Yes	4
35	Yes	Yes	Yes	No	Yes	No	No	No	4
36	Yes	Yes	Yes	No	Yes	No	No	No	4
37	No	Yes	Yes	No	No	No	Yes	Yes	4
38	Yes	Yes	No	No	No	No	Yes	Yes	4
39	No	No	No	No	Yes	No	Yes	No	2
40	Yes	Yes	Yes	No	No	No	Yes	Yes	5
41	Yes	Yes	Yes	No	No	No	No	No	3
42	Yes	No	Yes	No	No	Yes	No	No	3
43	Yes	Yes	Yes	No	No	No	Yes	No	4
44	Yes	Yes	Yes	No	Yes	No	Yes	Yes	6
45	Yes	Yes	Yes	No	No	No	Yes	Yes	5
46	Yes	Yes	Yes	No	No	No	No	No	3
47	Yes	No	Yes	No	No	Yes	No	No	3
48	Yes	No	Yes	No	No	Yes	No	No	3
49	Yes	No	Yes	No	No	No	No	Yes	3
50	Yes	Yes	Yes	No	Yes	No	Yes	Yes	6
51	Yes	Yes	Yes	No	Yes	No	Yes	Yes	6
52	Yes	Yes	Yes	Yes	No	No	No	Yes	5
53	Yes	Yes	Yes	No	No	No	No	No	3
54	Yes	Yes	Yes	No	No	No	Yes	Yes	5
55	No	Yes	Yes	No	No	No	Yes	No	3
56	Yes	Yes	Yes	No	No	No	Yes	Yes	5
57	Yes	Yes	Yes	No	No	No	Yes	Yes	5
58	Yes	Yes	Yes	No	No	No	Yes	No	4
59	Yes	Yes	Yes	No	Yes	No	Yes	Yes	6
60	Yes	Yes	Yes	No	No	No	No	No	3

## Sheet: ESS = Epworth Sleepiness
ID	1. Sitting and reading:	2. Watching TV:	3. Sitting quietly in a public place (for example, in a theater, meeting, or lecture):	4. Driving by car for one hour without stopping as a passenger:	5. When lying down in the afternoon to rest, when possible:	6. Sitting talking to someone:	7. Sitting quiet after lunch without alcohol:	8. Em um carro parado no trânsito por alguns minutos:	Score
1	2	2	3	3	2	0	1	1	14
2	1	1	1	3	3	0	0	1	10
3	0	1	2	3	1	0	0	2	9
4	2	1	1	3	2	0	2	0	12
5	1	3	1	2	3	0	1	0	11
6	1	1	1	3	3	0	1	0	10
7	1	1	1	2	3	0	0	1	9
8	0	1	1	2	1	0	0	0	4
9	1	3	0	2	3	0	0	1	10
10	1	1	2	2	3	0	0	1	10
11	2	0	1	3	3	0	2	3	14
12	1	1	3	3	1	0	0	2	10
13	3	2	2	3	3	2	2	0	17
14	0	1	2	3	3	0	0	1	10
15	1	1	2	3	2	0	0	1	10
16	2	2	3	3	3	0	2	3	18
17	1	1	3	3	1	0	0	2	11
18	1	1	0	3	2	3	1	1	12
19	0	1	1	3	3	0	2	0	10
20	2	1	1	3	2	0	2	0	12
21	0	2	1	3	3	0	2	2	13
22	0	1	1	0	0	0	0	0	2
23	0	1	1	1	1	0	1	0	5
24	1	1	0	1	1	0	0	1	5
25	0	2	0	1	2	0	0	0	5
26	2	1	1	2	3	0	3	3	15
27	0	1	1	2	1	1	0	1	12
28	1	1	2	2	2	1	2	1	12
29	2	3	1	2	3	1	3	2	17
30	0	1	1	1	2	0	2	1	8
31	1	2	1	3	1	0	2	1	11
32	1	1	1	2	3	0	1	0	9
33	1	0	2	1	3	0	2	0	9
34	3	1	3	3	2	1	1	3	15
35	2	1	1	2	3	0	0	1	10
36	0	3	1	1	2	0	2	1	10
37	1	1	2	2	3	0	2	0	11
38	1	0	0	2	2	0	0	1	6
39	1	0	1	1	2	0	1	0	6
40	3	1	1	1	3	0	3	1	13
41	0	0	0	3	3	0	3	3	12
42	1	1	0	3	3	0	0	1	6
43	3	3	3	3	3	0	3	3	21
44	1	0	2	1	3	0	0	1	8
45	2	3	3	3	3	1	2	2	19
46	0	3	1	1	2	0	2	1	10
47	2	1	1	2	3	0	3	3	15
48	1	1	0	3	2	3	1	1	12
49	2	1	3	3	2	0	0	1	12
50	1	1	0	3	2	3	1	1	12
51	2	1	2	3	3	0	3	2	16
52	1	2	1	3	3	0	0	1	11
53	0	0	2	1	2	0	0	1	6
54	1	1	0	3	2	3	1	1	12
55	0	2	0	1	2	0	0	0	5
56	2	3	3	3	3	1	3	1	19
57	2	1	2	3	2	0	3	2	15
58	1	2	1	3	3	0	0	1	11
59	1	1	0	3	2	3	1	1	12
60	0	3	1	1	2	0	2	1	10

## Sheet: PSQI = Pittsburgh
ID	1. During the last month, when did you usually go to bed at night?	2. During the past month, how long (in minutes) did you usually take to sleep at night?	3. During the last month, when did you usually get up in the morning?	4. During the past month, how many hours of sleep did you have per night?	(a) failed to fall asleep within 30 minutes	(b) Woke up in the middle of the night or early in the morning	(c) Had to get up to go to the bathroom	(d) Could not breathe comfortably	(e) Coughed or snored hard	(f) It felt very cold	(g) It felt very hot	(h) Had bad dreams	(i) Had pain	(j) Other reasons please describe	How often during the past month have you had trouble sleeping due to this reason?	6. Over the past month, how would you rate the quality of your sleep overall?	7. During the past month, how often have you taken medication (prescribed or "on your own") to help you sleep?	8. In the past month, how often have you had difficulty staying awake while driving, eating or participating in social activity (party, meeting friends, work, study)?	9. During the past month, how troublesome has it been for you to keep up the enthusiasm for doing things (your usual activities)?	10. Do you have a partner [spouse] or roommate?	(a) Strong snoring	(b) Long pauses in breathing while sleeping	(c) Twitching or twitching while you slept	(d) Episodes of disorientation or confusion during sleep.	Score	Sleep Quality: Good 0-4 / Poor 05-10 / Presence of Sleep Disorder ›10)
1	1899-12-31	30	1899-12-31 08:00:00	1899-12-31 07:30:00	1 or 2 times a week	1 or 2 times a week	1 or 2 times a week	None in the last month	1 or 2 times a week	1 or 2 times a week	1 or 2 times a week	None in the last month	None in the last month	not		Good	None in the last month	1 or 2 times a week	A reasonable problem	Partner or colleague in same room but not in same bed	1 or 2 times a week	None in the last month	None in the last month	None in the last month	7	Poor
2	1899-12-31 23:00:00	30	1899-12-31 07:00:00	1899-12-31 06:30:00	1 or 2 times a week	Less than once a week	3 or more times a week	1 or 2 times a week	Less than once a week	None in the last month	None in the last month	None in the last month	None in the last month	not		Good	None in the last month	Less than once a week	A very slight problem	Not					6	Poor
3	1899-12-31 22:30:00	30	1899-12-31 06:00:00	1899-12-31 07:00:00	3 or more times a week	Less than once a week	Less than once a week	None in the last month	1 or 2 times a week	None in the last month	None in the last month	None in the last month	None in the last month	not		Good	None in the last month	Less than once a week	A very slight problem	Not					6	Poor
4	1899-12-31 23:00:00	25	1899-12-31 09:00:00	1899-12-31 09:10:00	1 or 2 times a week	3 or more times a week	3 or more times a week	3 or more times a week	3 or more times a week	None in the last month	Less than once a week	1 or 2 times a week	None in the last month	not		Too bad	None in the last month	3 or more times a week	A very big problem	Not					10	Poor
5	1899-12-31	30	1899-12-31 06:00:00	1899-12-31 05:30:00	3 or more times a week	1 or 2 times a week	None in the last month	Less than once a week	1 or 2 times a week	None in the last month	None in the last month	None in the last month	Less than once a week	Colic	Less than once a week	Bad	None in the last month	Less than once a week	A very slight problem	Not					8	Poor
6	1899-12-31 21:00:00	25	1899-12-31 06:00:00	1899-12-31 08:35:00	Less than once a week	None in the last month	3 or more times a week	1 or 2 times a week	3 or more times a week	None in the last month	None in the last month	None in the last month	None in the last month	not		Good	None in the last month	Less than once a week	A very slight problem	Not					4	Good
7	1899-12-31 23:00:00	30	1899-12-31 06:00:00	1899-12-31 06:30:00	Less than once a week	3 or more times a week	3 or more times a week	1 or 2 times a week	3 or more times a week	None in the last month	3 or more times a week	None in the last month	None in the last month	not		Good	None in the last month	Less than once a week	A very slight problem	Partner or colleague in same room but not in same bed	3 or more times a week	1 or 2 times a week	3 or more times a week	Less than once a week	6	Poor
8	1899-12-31 23:00:00	20	1899-12-31 06:00:00	1899-12-31 06:40:00	Less than once a week	1 or 2 times a week	1 or 2 times a week	Less than once a week	1 or 2 times a week	None in the last month	None in the last month	None in the last month	None in the last month	not		Good	None in the last month	Less than once a week	A very slight problem	Not					5	Poor
9	1899-12-31 22:00:00	25	1899-12-31 06:00:00	1899-12-31 07:35:00	1 or 2 times a week	1 or 2 times a week	3 or more times a week	1 or 2 times a week	3 or more times a week	None in the last month	None in the last month	None in the last month	None in the last month	not		Good	None in the last month	Less than once a week	A very slight problem	Not					6	Poor
10	1899-12-31 22:00:00	20	1899-12-31 06:00:00	1899-12-31 07:40:00	Less than once a week	1 or 2 times a week	Less than once a week	None in the last month	3 or more times a week	None in the last month	Less than once a week	None in the last month	None in the last month	not		Good	None in the last month	Less than once a week	A very slight problem	Not					4	Good
11	1899-12-31 23:30:00	20	1899-12-31 09:00:00	1899-12-31 08:40:00	3 or more times a week	3 or more times a week	3 or more times a week	Less than once a week	1 or 2 times a week	3 or more times a week	Less than once a week	Less than once a week	Less than once a week	Colic	Less than once a week	Good	None in the last month	1 or 2 times a week	A reasonable problem	Partner or colleague in same room but not in same bed	Less than once a week	None in the last month	None in the last month	None in the last month	7	Poor
12	1899-12-31 23:30:00	30	1899-12-31 06:00:00	1899-12-31 06:00:00	1 or 2 times a week	1 or 2 times a week	3 or more times a week	None in the last month	1 or 2 times a week	None in the last month	Less than once a week	None in the last month	Less than once a week	Low back pain	Less than once a week	Very good	None in the last month	1 or 2 times a week	A very slight problem	Not					6	Poor
13	1899-12-31 23:00:00	20	1899-12-31 06:00:00	1899-12-31 06:40:00	1 or 2 times a week	None in the last month	Less than once a week	Less than once a week	3 or more times a week	None in the last month	None in the last month	None in the last month	None in the last month	not		Good	None in the last month	1 or 2 times a week	A very slight problem	Not					7	Poor
14	1899-12-31 23:00:00	20	1899-12-31 07:00:00	1899-12-31 07:40:00	None in the last month	3 or more times a week	3 or more times a week	None in the last month	Less than once a week	None in the last month	None in the last month	None in the last month	None in the last month	not		Good	None in the last month	Less than once a week	A very slight problem	Partner or colleague in same room but not in same bed	Less than once a week	None in the last month	None in the last month	None in the last month	3	Good
15	1899-12-31	20	1899-12-31 08:00:00	1899-12-31 07:40:00	1 or 2 times a week	1 or 2 times a week	Less than once a week	3 or more times a week	3 or more times a week	1 or 2 times a week	None in the last month	None in the last month	None in the last month	not		Bad	None in the last month	Less than once a week	A very big problem	Not					7	Poor
16	1899-12-31 22:00:00	30	1899-12-31 08:00:00	1899-12-31 09:30:00	1 or 2 times a week	3 or more times a week	3 or more times a week	None in the last month	1 or 2 times a week	None in the last month	3 or more times a week	None in the last month	None in the last month	not		Good	None in the last month	3 or more times a week	A reasonable problem	Not					8	Poor
17	1899-12-31 22:30:00	20	1899-12-31 09:00:00	1899-12-31 09:10:00	1 or 2 times a week	3 or more times a week	3 or more times a week	3 or more times a week	3 or more times a week	None in the last month	Less than once a week	1 or 2 times a week	None in the last month	not		Too bad	None in the last month	3 or more times a week	A very big problem	Not					10	Poor
18	1899-12-31 23:30:00	20	1899-12-31 08:00:00	1899-12-31 08:10:00	Less than once a week	1 or 2 times a week	1 or 2 times a week	3 or more times a week	3 or more times a week	None in the last month	1 or 2 times a week	None in the last month	None in the last month	not		Bad	None in the last month	Less than once a week	A reasonable problem	Partner or colleague in same room but not in same bed	3 or more times a week	3 or more times a week	Less than once a week	None in the last month	9	Poor
19	1899-12-31 21:00:00	25	1899-12-31 05:20:00	1899-12-31 07:55:00	Less than once a week	3 or more times a week	3 or more times a week	1 or 2 times a week	3 or more times a week	None in the last month	None in the last month	None in the last month	1 or 2 times a week	Colic	1 or 2 times a week	Bad	None in the last month	Less than once a week	A reasonable problem	Not					7	Poor
20	1899-12-31 22:00:00	15	1899-12-31 08:00:00	1899-12-31 08:45:00	Less than once a week	Less than once a week	Less than once a week	3 or more times a week	3 or more times a week	None in the last month	None in the last month	None in the last month	None in the last month	not		Bad	None in the last month	Less than once a week	A very slight problem	Partner or colleague in same room but not in same bed	3 or more times a week	Less than once a week	1 or 2 times a week	None in the last month	5	Poor
21	1899-12-31 23:00:00	10	1899-12-31 07:00:00	1899-12-31 08:00:00	1 or 2 times a week	None in the last month	None in the last month	None in the last month	Less than once a week	None in the last month	Less than once a week	None in the last month	None in the last month	not		Good	None in the last month	1 or 2 times a week	A very slight problem	Not					6	Poor
22	1899-12-31 23:00:00	20	1899-12-31 07:00:00	1899-12-31 08:00:00	1 or 2 times a week	None in the last month	None in the last month	None in the last month	None in the last month	None in the last month	None in the last month	None in the last month	None in the last month	not		Good	None in the last month	Less than once a week	A very slight problem	Not					11	Presence of Sleep Disorder
23	1899-12-31 23:00:00	20	1899-12-31 09:00:00	1899-12-31 10:00:00	Less than once a week	Less than once a week	None in the last month	3 or more times a week	3 or more times a week	None in the last month	None in the last month	None in the last month	None in the last month	not		Good	None in the last month	Less than once a week	A reasonable problem	Not					5	Poor
24	1899-12-31 23:00:00	10	1899-12-31 07:00:00	1899-12-31 08:00:00	None in the last month	3 or more times a week	3 or more times a week	Less than once a week	None in the last month	None in the last month	None in the last month	None in the last month	None in the last month	not		Good	None in the last month	1 or 2 times a week	A very slight problem	Not					7	Poor
25	1899-12-31 22:00:00	10	1899-12-31 07:00:00	1899-12-31 09:00:00	Less than once a week	None in the last month	None in the last month	None in the last month	3 or more times a week	None in the last month	3 or more times a week	None in the last month	None in the last month	not		Good	None in the last month	None in the last month	No difficulty	Not					3	Good
26	1899-12-31 23:30:00	60	1899-12-31 06:30:00	1899-12-31 06:00:00	3 or more times a week	1 or 2 times a week	1 or 2 times a week	3 or more times a week	1 or 2 times a week	None in the last month	3 or more times a week	None in the last month	None in the last month	not		Good	None in the last month	Less than once a week	A very slight problem	Not					11	Presence of Sleep Disorder
27	1899-12-31 22:00:00	30	1899-12-31 05:30:00	1899-12-31 07:30:00	Less than once a week	Less than once a week	1 or 2 times a week	1 or 2 times a week	1 or 2 times a week	None in the last month	None in the last month	None in the last month	None in the last month	not		Good	None in the last month	1 or 2 times a week	A very slight problem	Not					5	Poor
28	1899-12-31 21:00:00	60	1899-12-31 09:30:00	1899-12-31 11:30:00	1 or 2 times a week	3 or more times a week	None in the last month	1 or 2 times a week	Less than once a week	None in the last month	None in the last month	1 or 2 times a week	None in the last month	not		Bad	None in the last month	Less than once a week	A very slight problem	Not					6	Poor
29	1899-12-31 23:00:00	40	1899-12-31 06:00:00	1899-12-31 07:00:00	3 or more times a week	None in the last month	Less than once a week	3 or more times a week	3 or more times a week	None in the last month	3 or more times a week	None in the last month	None in the last month	not		Bad	None in the last month	3 or more times a week	A reasonable problem	Not					11	Presence of Sleep Disorder
30	1899-12-31 23:00:00	20	1899-12-31 09:00:00	1899-12-31 10:00:00	1 or 2 times a week	None in the last month	None in the last month	1 or 2 times a week	1 or 2 times a week	None in the last month	None in the last month	None in the last month	None in the last month	not		Good	None in the last month	Less than once a week	No difficulty	Not					4	Good
31	1899-12-31 23:30:00	15	1899-12-31 07:00:00	1899-12-31 07:00:00	None in the last month	1 or 2 times a week	1 or 2 times a week	Less than once a week	Less than once a week	None in the last month	3 or more times a week	None in the last month	None in the last month	not		Bad	None in the last month	1 or 2 times a week	A reasonable problem	Not					6	Poor
32	1899-12-31 22:00:00	60	1899-12-31 06:00:00	1899-12-31 08:00:00	3 or more times a week	3 or more times a week	3 or more times a week	3 or more times a week	3 or more times a week	Less than once a week	None in the last month	None in the last month	None in the last month	not		Too bad	1 or 2 times a week	None in the last month	A reasonable problem	Not					12	Presence of Sleep Disorder
33	1899-12-31 23:00:00	40	1899-12-31 09:00:00	1899-12-31 10:00:00	3 or more times a week	3 or more times a week	3 or more times a week	1 or 2 times a week	3 or more times a week	None in the last month	3 or more times a week	None in the last month	None in the last month	not		Bad	None in the last month	Less than once a week	A very slight problem	Not					8	Poor
34	1899-12-31 23:30:00	10	1899-12-31 06:45:00	1899-12-31 07:00:00	None in the last month	Less than once a week	None in the last month	None in the last month	3 or more times a week	None in the last month	3 or more times a week	None in the last month	None in the last month	not		Good	None in the last month	Less than once a week	A very slight problem	Not					5	Poor
35	1899-12-31 22:00:00	20	1899-12-31 07:00:00	1899-12-31 09:00:00	Less than once a week	1 or 2 times a week	1 or 2 times a week	3 or more times a week	3 or more times a week	None in the last month	Less than once a week	None in the last month	None in the last month	not		Too bad	None in the last month	3 or more times a week	A reasonable problem	Not					8	Poor
36	1899-12-31 23:00:00	20	1899-12-31 06:00:00	1899-12-31 07:00:00	None in the last month	None in the last month	None in the last month	3 or more times a week	3 or more times a week	None in the last month	None in the last month	None in the last month	None in the last month	not		Bad	None in the last month	3 or more times a week	3 or more times a week	Not					5	Poor
37	1900-01-01	40	1899-12-31 10:00:00	1899-12-31 10:00:00	1 or 2 times a week	1 or 2 times a week	3 or more times a week	1 or 2 times a week	3 or more times a week	1 or 2 times a week	None in the last month	None in the last month	None in the last month	not		Good	None in the last month	1 or 2 times a week	A reasonable problem	Not					7	Poor
38	1899-12-31 23:00:00	20	1899-12-31 08:00:00	1899-12-31 09:00:00	Less than once a week	None in the last month	None in the last month	None in the last month	3 or more times a week	None in the last month	3 or more times a week	None in the last month	None in the last month	not		Good	None in the last month	None in the last month	No difficulty	Not					3	Good
39	1899-12-31 23:30:00	20	1899-12-31 06:30:00	1899-12-31 07:00:00	Less than once a week	None in the last month	None in the last month	None in the last month	3 or more times a week	None in the last month	3 or more times a week	None in the last month	None in the last month	not		Good	None in the last month	None in the last month	No difficulty	Not					3	Good
40	1899-12-31 21:30:00	30	1899-12-31 06:00:00	1899-12-31 08:30:00	1 or 2 times a week	3 or more times a week	3 or more times a week	3 or more times a week	3 or more times a week	None in the last month	None in the last month	None in the last month	None in the last month	not		Bad	None in the last month	Less than once a week	A reasonable problem	Not					8	Poor
41	1899-12-31 21:00:00	10	1899-12-31 08:00:00	1899-12-31 09:00:00	None in the last month	Less than once a week	1 or 2 times a week	None in the last month	None in the last month	1 or 2 times a week	3 or more times a week	None in the last month	None in the last month	not		Very good	None in the last month	None in the last month	A reasonable problem	Not					2	Good
42	1899-12-31 23:30:00	20	1899-12-31 08:00:00	1899-12-31 08:00:00	1 or 2 times a week	None in the last month	1 or 2 times a week	None in the last month	3 or more times a week	None in the last month	None in the last month	None in the last month	None in the last month	not		Good	None in the last month	None in the last month	A very slight problem	Not					8	Poor
43	1899-12-31 23:00:00	15	1899-12-31 08:00:00	1899-12-31 09:00:00	None in the last month	None in the last month	None in the last month	3 or more times a week	3 or more times a week	None in the last month	None in the last month	None in the last month	None in the last month	not		Bad	None in the last month	3 or more times a week	3 or more times a week	Not					5	Poor
44	1899-12-31 23:00:00	20	1899-12-31 09:00:00	1899-12-31 10:00:00	Less than once a week	3 or more times a week	3 or more times a week	Less than once a week	3 or more times a week	None in the last month	None in the last month	None in the last month	None in the last month	not		Bad	None in the last month	None in the last month	A very slight problem	Not					5	Poor
45	1899-12-31 23:00:00	20	1899-12-31 07:00:00	1899-12-31 08:00:00	None in the last month	None in the last month	None in the last month	3 or more times a week	3 or more times a week	None in the last month	None in the last month	None in the last month	None in the last month	not		Too bad	None in the last month	1 or 2 times a week	A very slight problem	Not					6	Poor
46	1899-12-31 22:30:00	15	1899-12-31 06:30:00	1899-12-31 07:30:00	None in the last month	None in the last month	None in the last month	3 or more times a week	3 or more times a week	None in the last month	None in the last month	None in the last month	None in the last month	not		Bad	None in the last month	Less than once a week	A very slight problem	Not					4	Good
47	1899-12-31 23:30:00	30	1899-12-31 09:00:00	1899-12-31 09:00:00	3 or more times a week	3 or more times a week	3 or more times a week	1 or 2 times a week	3 or more times a week	None in the last month	3 or more times a week	None in the last month	None in the last month	not		Bad	None in the last month	Less than once a week	A very slight problem	Not					8	Poor
48	1899-12-31 22:00:00	20	1899-12-31 07:00:00	1899-12-31 09:00:00	None in the last month	None in the last month	None in the last month	3 or more times a week	3 or more times a week	None in the last month	None in the last month	None in the last month	None in the last month	not		Bad	None in the last month	3 or more times a week	3 or more times a week	Not					5	Poor
49	1899-12-31 21:00:00	10	1899-12-31 06:45:00	1899-12-31 09:45:00	None in the last month	Less than once a week	1 or 2 times a week	None in the last month	Less than once a week	None in the last month	Less than once a week	None in the last month	None in the last month	not		Good	None in the last month	1 or 2 times a week	No difficulty	Not					3	Good
50	1899-12-31 23:00:00		1899-12-31 08:00:00	1899-12-31 10:00:00	3 or more times a week	3 or more times a week	3 or more times a week	1 or 2 times a week	3 or more times a week	None in the last month	3 or more times a week	None in the last month	None in the last month	not		Bad	None in the last month	Less than once a week	A very slight problem	Not					8	Poor
51	1899-12-31 23:00:00	15	1899-12-31 09:00:00	1899-12-31 09:00:00	1 or 2 times a week	3 or more times a week	Less than once a week	Less than once a week	3 or more times a week	None in the last month	None in the last month	None in the last month	None in the last month	not		Bad	None in the last month	1 or 2 times a week	A reasonable problem	Not					7	Poor
52	1899-12-31 22:00:00	10	1899-12-31 05:00:00	1899-12-31 07:00:00	None in the last month	None in the last month	Less than once a week	Less than once a week	3 or more times a week	None in the last month	None in the last month	None in the last month	None in the last month	not		Good	None in the last month	None in the last month	A very slight problem	Not					4	Good
53	1899-12-31 23:00:00	20	1900-01-12	1899-12-31 10:00:00	1 or 2 times a week	1 or 2 times a week	Less than once a week	None in the last month	None in the last month	None in the last month	None in the last month	Less than once a week	None in the last month	not		Good	None in the last month	Less than once a week	No difficulty	Not					5	Poor
54	1899-12-31 23:00:00	15	1899-12-31 08:00:00	1899-12-31 09:00:00	3 or more times a week	3 or more times a week	3 or more times a week	1 or 2 times a week	3 or more times a week	None in the last month	3 or more times a week	None in the last month	None in the last month	not		Bad	None in the last month	Less than once a week	A very slight problem	Not					8	Poor
55	1899-12-31 22:00:00	20	1899-12-31 05:30:00	1899-12-31 07:30:00	None in the last month	3 or more times a week	3 or more times a week	None in the last month	None in the last month	None in the last month	None in the last month	None in the last month	None in the last month	not		Good	None in the last month	None in the last month	A very slight problem	Not					4	Good
56	1899-12-31 23:00:00	30	1899-12-31 07:30:00	1899-12-31 08:00:00	3 or more times a week	1 or 2 times a week	1 or 2 times a week	1 or 2 times a week	1 or 2 times a week	Less than once a week	1 or 2 times a week	Less than once a week	None in the last month	not		Bad	None in the last month	1 or 2 times a week	A very big problem	Not					9	Poor
57	1899-12-31 23:00:00	40	1899-12-31 09:00:00	1899-12-31 10:00:00	3 or more times a week	3 or more times a week	Less than once a week	3 or more times a week	3 or more times a week	None in the last month	3 or more times a week	None in the last month	None in the last month	not		Bad	None in the last month	3 or more times a week	A very slight problem	Not					9	Poor
58	1899-12-31 23:00:00	20	1899-12-31 08:00:00	1899-12-31 09:00:00	None in the last month	None in the last month	None in the last month	3 or more times a week	3 or more times a week	None in the last month	None in the last month	None in the last month	None in the last month	not		Too bad	None in the last month	1 or 2 times a week	A very slight problem	Not					6	Poor
59	1899-12-31 22:30:00	30	1899-12-31 07:30:00	1899-12-31 09:00:00	1 or 2 times a week	3 or more times a week	3 or more times a week	3 or more times a week	3 or more times a week	None in the last month	None in the last month	None in the last month	None in the last month	not		Bad	None in the last month	Less than once a week	A reasonable problem	Not					8	Poor
60	1899-12-31 23:30:00	20	1899-12-31 08:00:00	1899-12-31 08:00:00	None in the last month	None in the last month	None in the last month	3 or more times a week	3 or more times a week	None in the last month	None in the last month	None in the last month	None in the last month	not		Bad	None in the last month	3 or more times a week	3 or more times a week	Not					5	Poor
