# Supplementary material for: STOP-Bang questionnaire should be used in all adults with Down Syndrome to screen for moderate to severe obstructive sleep apnea
Source: PLoS One. 2020 May 8;15(5):e0232596. doi: 10.1371/journal.pone.0232596 (PMC7209101; doi:10.1371/journal.pone.0232596)
Supplement: S2 Data — (XLS) [file pone.0232596.s002.xls]

## Sheet: Laboratory results
ID	Gender 1-male / 2-female	Uric acid - female: 2,4 a 5,7 mg/dL // male: 3,4 a 7,0 mg/dL)	Urea (16 a 50 mg/dL)	Creatinine (0,60 a 1,30 mg/dL)	Sodium (136 a 145 mmol/L)	Hematocrit (male 40 to 54 // female 36 to 48)	ALT = alanine aminotransferase (male up to 41 U/L // female up to 33 U/L)	TSH = thyroid stimulating hormone (15 to 60 years old: 0,4 a 4,3 uUI/mL // 61 to 79 years old: 0,4 a 5,8 uUI/mL // up to 80 years: 0,4 a 6,7 uUI/mL)-Note: All research subjects are aged 15 to 60 years	Glucose (70 to 99 mg/dL)	HOMA IR (Insulin resistance is considered if: HOMA-IR> 4.65 or HOMA-IR> 3.60 and body mass index> 27.5kg / m2. These criteria have a sensitivity of 77% and specificity of 88.4%. )
1	1	8.3	21	1.03	139	56.2	29	6.01	107	4.82
2	1	8	25	1.09	135	48.3	14	3.29	95	2.48
3	1	6.5	21	0.94	142	44.4	11	2.74	97	2.83
4	2	7.1	26	0.78	144	55.1	30	0.51	95	1.06
5	2	5.1	24	0.68	138	39.3	20	4.04	89	2.58
6	1	8.5	18	0.83	141	48.1	24	5.26	107	4.91
7	1	8.5	24	0.93	139	54.5	33	4.27	91	2.19
8	1	4.7	34	1.17	139	47.3	36	4.43	88	2.38
9	2	6.5	38	1.09	137	50	13	4.03	85	4.87
10	1	7.1	26	0.98	140	47.6	10	3.07	94	1.55
11	2	5.1	25	0.86	141	46.3	13	5.12	88	3.45
12	1	7.5	29	0.93	142	56.1	16	2.47	90	1.07
13	2	5.9	15	0.57	140	49.2	32	0.28	99	7.2
14	1	5.6	43	0.87	139	40.1	18	4.91	103	3.66
15	1	8.5	25	0.93	141	54.8	42	3.69	107	4.12
16	1	8.2	21	1.16	141	53.5	18	11.42	124	16.5
17	2	4.9	18	0.64	143	40.8	7	3.16	94	2.32
18	2	5.9	28	0.78	138	40.6	34	4.81	97	1.18
19	2	6.44	28	0.78	139	42.9	10	1.07	64	12.3
20	2	4.6	21	0.67	136	41.3	32	4.75	90	4.64
21	1	8	26	0.72	141	42.8	24	4.04	80	3.8
22	2	8.6	22	0.85	139	46.2	23	2.85	101	15.3
23	2	4.9	11	0.95	140	45.3	15	5.3	88	4.1
24	1	4	18	1.17	141	45.4	12	5.26	79	3.2
25	2	3.9	22	1.1	138	42.9	18	3.03	80	2.6
26	1	8.5	19	0.8	144	55.3	17	0.78	106	9.5
27	1	7.5	40	0.8	143	44.3	19	1.71	74	17.4
28	1	8.3	39	1.15	147	47.6	44	6.01	95	16.3
29	1	7.3	28	1.1	148	52.8	52	5.14	73	17.9
30	1	5	34	0.99	138	45.4	24	4.03	82	4.4
31	2	4.8	27	0.93	137	39.4	29	3.16	75	5.2
32	1	6.9	30	1.04	144	44	17	1.86	82	1.9
33	1	7.5	46	1.25	145	54.9	39	3.69	96	16.5
34	1	8	29	0.99	140	56.3	34	2.85	84	18.2
35	2	4.5	32	0.98	139	42.4	21	1.71	94	17.1
36	2	4	21	0.85	137	43.6	25	4.46	86	12.6
37	1	5	18	0.78	140	43.9	17	3.03	79	3.5
38	1	5.5	27	1.01	142	43.3	18	3.74	86	4.1
39	2	3.8	19	1.02	143	43.8	25	3.17	80	2.8
40	1	7.3	35	1.1	144	53.8	36	4.81	103	17.6
41	2	4	31	1.07	140	44.6	15	6.33	92	4.6
42	2	4.5	29	1.08	138	43.8	18	1.71	102	8.6
43	2	5	58	0.96	138	57.1	28	1.92	101	17.4
44	1	6.8	60	1.1	140	52.8	21	2.05	106	18.9
45	1	8	54	1.05	139	54.6	27	3.54	110	16.4
46	2	5.8	23	0.95	143	49.7	39	3.07	105	4.83
47	2	5.9	30	0.9	140	50.4	28	1.39	98	5.6
48	2	4.8	25	0.9	145	49.6	37	2.95	77	6.8
49	1	5.5	54	0.85	136	45.6	20	3.25	84	3.6
50	1	6.8	53	1.31	136	43.1	41	1.86	90	6.9
51	1	8.2	45	1.32	141	53.8	40	1.92	86	22.7
52	1	8.3	51	1.2	142	57.4	18	1.79	98	14.6
53	2	5	30	0.75	141	43.8	17	3.54	81	10.6
54	1	7.3	21	0.94	138	47.8	16	3.03	92	8.9
55	2	4	17	1.02	137	38.6	20	5.32	81	5.2
56	1	8	36	1.35	139	54.8	21	2.85	96	15.6
57	1	6.9	32	1.41	140	51.7	23	1.71	104	7.4
58	2	4.3	31	0.95	141	40.5	29	3.27	95	3.2
59	2	4.6	28	0.85	133	49.6	43	0.36	77	21.1
60	2	4.5	19	0.85	134	43.8	20	3.03	88	3.9
